# Supplementary material for: Declarative Memory Impairment and Emotional Bias in Recurrent Depression with a Seasonal Pattern: The Interplay between Emotion and Cognition in Seasonal Affective Disorder
Source: Brain Sci. 2022 Oct 5;12(10):1352. doi: 10.3390/brainsci12101352 (PMC9599318; doi:10.3390/brainsci12101352)
Supplement: Supplementary file 1 [file brainsci-12-01352-s001.zip]

Archive with 1 entries (1 files):
- brainsci-1912917-supplementary.pdf
